# Supplementary material for: Synergistic Approach of High-Precision 3D Printing and Low Cell Adhesion for Enhanced Self-Assembled Spheroid Formation
Source: Biosensors (Basel). 2024 Dec 26;15(1):7. doi: 10.3390/bios15010007 (PMC11764235; doi:10.3390/bios15010007)
Supplement: Supplementary file 1 [file biosensors-15-00007-s001.zip]

Archive with 2 entries (2 files):
- biosensors-3305653-supplementary.pdf
- Video S1.mp4
